# Supplementary material for: The JMU-SalVac-System: A Novel, Versatile Approach to Oral Live Vaccine Development
Source: Vaccines (Basel). 2024 Jun 20;12(6):687. doi: 10.3390/vaccines12060687 (PMC11209359; doi:10.3390/vaccines12060687)
Supplement: Supplementary file 1 [file vaccines-12-00687-s001.zip]

Archive with 3 entries (3 files):
- Supplementary Figures.pdf
- Supplementary Movie S1.gif
- Supplementary Tables.pdf
